# Supplementary material for: Cryo-EM structure of a bacteriophage M13 mini variant
Source: Nat Commun. 2023 Sep 5;14:5421. doi: 10.1038/s41467-023-41151-7 (PMC10480500; doi:10.1038/s41467-023-41151-7)
Supplement: Supplementary file 4 — Source Data [file 41467_2023_41151_MOESM4_ESM.zip]

Archive with 6 entries (5 files):
- source data-0807new/
- __MACOSX/._source data-0807new
- source data-0807new/uncropped_gel for Supplementary fig.1b.tif
- __MACOSX/source data-0807new/._uncropped_gel for Supplementary fig.1b.tif
- source data-0807new/uncropped_blot for Supplementary Fig.1c.tif
- __MACOSX/source data-0807new/._uncropped_blot for Supplementary Fig.1c.tif
